# Supplementary material for: An Antioxidative Exopolysaccharide–Protein Complex of Cordyceps Cs-HK1 Fungus and Its Epithelial Barrier-Protective Effects in Caco-2 Cell Culture
Source: Antioxidants (Basel). 2025 Dec 14;14(12):1501. doi: 10.3390/antiox14121501 (PMC12729385; doi:10.3390/antiox14121501)
Supplement: Supplementary file 1 [file antioxidants-14-01501-s001.zip]

Archive with 1 entries (1 files):
- antioxidants-3963323-supplementary.pdf
